# Supplementary material for: Identification of aberrant gene expression associated with aberrant promoter methylation in primordial germ cells between E13 and E16 rat F3 generation vinclozolin lineage
Source: BMC Bioinformatics. 2015 Dec 9;16(Suppl 18):S16. doi: 10.1186/1471-2105-16-S18-S16 (PMC4682393; doi:10.1186/1471-2105-16-S18-S16)
Supplement: Additional file 3 — Boxplots for the 48 genes identified by PCA-based unsupervised FE when N' = 1000. [file 1471-2105-16-S18-S16-S3.xlsx]

## Sheet: PCA based unsupervised FE N'=1000
From	To	Species	Gene Name
NM_021866	CCR2	Rattus norvegicus	chemokine (C-C motif) receptor 2	angiotensin II receptor	type 1b
NM_030856	lrrn3	Rattus norvegicus	leucine rich repeat neuronal 3
NM_001099492	Vom2r19	Rattus norvegicus	vomeronasal 2 receptor	19
NM_013149	ahr	Rattus norvegicus	aryl hydrocarbon receptor
NM_001000650	Olr624	Rattus norvegicus	olfactory receptor 624
NM_017061	lox	Rattus norvegicus	lysyl oxidase
NM_001109617	Pramel1	Rattus norvegicus	preferentially expressed antigen in melanoma-like 1
NM_012523	Cd53	Rattus norvegicus	Cd53 molecule
NM_001033998	ITGAL	Rattus norvegicus	integrin alpha L
NM_001013177	Sult1c2	Rattus norvegicus	sulfotransferase family	cytosolic	1C	member 2	sulfotransferase family	cytosolic	1C	member 2a
NM_053843	Fcgr2b	Rattus norvegicus	Fc fragment of IgG	low affinity IIb	receptor (CD32)	Fc fragment of IgG	low affinity IIa	receptor (CD32)
NM_001109118	Elovl2	Rattus norvegicus	elongation of very long chain fatty acids (FEN1/Elo2	SUR4/Elo3	yeast)-like 2	similar to Elongation of very long chain fatty acids protein 2
NM_001106056	TRIM52	Rattus norvegicus	tripartite motif-containing 52
NM_001007729	PF4	Rattus norvegicus	platelet factor 4
NM_001000551	Olr218	Rattus norvegicus	olfactory receptor 218
NM_001000523	Olr1381	Rattus norvegicus	olfactory receptor 1381
NM_023968	NPY2R	Rattus norvegicus	neuropeptide Y receptor Y2
NM_001000080	Olr1583	Rattus norvegicus	olfactory receptor 1583
NM_053994	pdhA2	Rattus norvegicus	pyruvate dehydrogenase (lipoamide) alpha 2
NM_001111321	Vom2r80	Rattus norvegicus	vomeronasal 2 receptor	80
NM_001107036	MPO	Rattus norvegicus	myeloperoxidase
NM_020104	MYL1	Rattus norvegicus	myosin	light polypeptide 1
NM_001000600	Olr796	Rattus norvegicus	olfactory receptor 796
NM_022696	HAND2	Rattus norvegicus	heart and neural crest derivatives expressed 2
NM_013025	CCL3	Rattus norvegicus	chemokine (C-C motif) ligand 3
NM_001013952	RGD1566251	Rattus norvegicus	similar to par-1 CG8201-PO	isoform O	similar to hypothetical protein 4930509O22
NM_001001053	Olr545	Rattus norvegicus	olfactory receptor 545
NM_001024805	HBE2	Rattus norvegicus	hemoglobin	epsilon 2
NM_001000566	Olr542	Rattus norvegicus	olfactory receptor 542
NM_001000384	Olr408	Rattus norvegicus	olfactory receptor 408
NM_022218	cmklr1	Rattus norvegicus	chemokine-like receptor 1
NM_013158	DBH	Rattus norvegicus	dopamine beta-hydroxylase (dopamine beta-monooxygenase)
NM_001109374	Lrrtm1	Rattus norvegicus	leucine rich repeat transmembrane neuronal 1
NM_021853	KCNT1	Rattus norvegicus	potassium channel	subfamily T	member 1
NM_175586	Taar7b	Rattus norvegicus	trace amine-associated receptor 7b
NM_001047891	RGD1310507	Rattus norvegicus	similar to RIKEN cDNA 1300017J02
NM_138537	LOC171573	Rattus norvegicus	spleen protein 1 precursor
NM_001000896	Olr1726	Rattus norvegicus	olfactory receptor 1726
NM_001080938	Tas2r124	Rattus norvegicus	taste receptor	type 2	member 124
NM_001001017	Olr1143	Rattus norvegicus	olfactory receptor 1143
NM_020071	fgb	Rattus norvegicus	fibrinogen beta chain
NM_017105	BMP3	Rattus norvegicus	bone morphogenetic protein 3
NM_012893	Actg2	Rattus norvegicus	actin	gamma 2	smooth muscle	enteric
NM_001000619	Olr727	Rattus norvegicus	olfactory receptor 727
NM_001012112	Ankrd9	Rattus norvegicus	ankyrin repeat domain 9
NM_012909	AQP2	Rattus norvegicus	aquaporin 2 (collecting duct)
NM_001108651	HEBP1	Rattus norvegicus	heme binding protein 1
NM_001014222	Dmrtc1c	Rattus norvegicus	DMRT-like family C1c

## Sheet: SAM based FE N'=800
NM_001000047	Olr1562	Rattus	norvegicus	olfactory	receptor	1562
NM_013129	IL15	Rattus	norvegicus	interleukin	15
NM_053863	Slc28a1	Rattus	norvegicus	solute	carrier	family	28	(sodium-coupled
NM_001033998	ITGAL	Rattus	norvegicus	integrin	alpha	L
NM_001106128	LY86	Rattus	norvegicus	lymphocyte	antigen	86
NM_139254	tubb3	Rattus	norvegicus	tubulin,	beta	3
NM_022866	Slc13a3	Rattus	norvegicus	solute	carrier	family	13	(sodium-dependent
NM_001109383	angptl1	Rattus	norvegicus	angiopoietin-like	1
NM_017328	PGAM2	Rattus	norvegicus	phosphoglycerate	mutase	2	(muscle)
NM_012681	TTR	Rattus	norvegicus	transthyretin
NM_053994	pdhA2	Rattus	norvegicus	pyruvate	dehydrogenase	(lipoamide)	alpha	2
NM_001134523	RGD1311019	Rattus	norvegicus	similar	to	hypothetical	protein	DKFZp434H2010
NM_020104	MYL1	Rattus	norvegicus	myosin,	light	polypeptide	1
NM_001001071	Olr862	Rattus	norvegicus	olfactory	receptor	869;	olfactory	receptor
NM_001001071	Olr869	Rattus	norvegicus	olfactory	receptor	869;	olfactory	receptor
NM_022696	HAND2	Rattus	norvegicus	heart	and	neural	crest	derivatives
NM_001013952	LOC500815	Rattus	norvegicus	similar	to	par-1	CG8201-PO,	isoform
NM_001013952	RGD1566251	Rattus	norvegicus	similar	to	par-1	CG8201-PO,	isoform
NM_001013952	LOC300308	Rattus	norvegicus	similar	to	par-1	CG8201-PO,	isoform
NM_001011916	Rec8	Rattus	norvegicus	REC8	homolog	(yeast)
NM_001107113	Bach1	Rattus	norvegicus	BTB	and	CNC	homology	1,
NM_022218	cmklr1	Rattus	norvegicus	chemokine-like	receptor	1
NM_013158	DBH	Rattus	norvegicus	dopamine	beta-hydroxylase	(dopamine	beta-monooxygenase)
NM_001000980	Olr1368	Rattus	norvegicus	olfactory	receptor	1368;	olfactory	receptor
NM_001000980	Olr1366	Rattus	norvegicus	olfactory	receptor	1368;	olfactory	receptor
NM_001036626	ZFP36L2	Rattus	norvegicus	zinc	finger	protein	36,	C3H
NM_001108462	MTHFD1L	Rattus	norvegicus	methylenetetrahydrofolate	dehydrogenase	(NADP+	dependent)	1-like
NM_175586	Taar7b	Rattus	norvegicus	trace	amine-associated	receptor	7b
NM_001105927	Ogfod2	Rattus	norvegicus	2-oxoglutarate	and	iron-dependent	oxygenase	domain
NM_020071	fgb	Rattus	norvegicus	fibrinogen	beta	chain
NM_134326	alb	Rattus	norvegicus	albumin
NM_017105	BMP3	Rattus	norvegicus	bone	morphogenetic	protein	3
NM_001014222	Dmrtc1c	Rattus	norvegicus	DMRT-like	family	C1c
NM_012968	il1rap	Rattus	norvegicus	interleukin	1	receptor	accessory	protein

## Sheet: limma based FE N'=800
From	To	Species	David Gene Name
NM_001115021	qk	Rattus norvegicus	quaking
NM_001105729	dpf1	Rattus norvegicus	D4, zinc and double PHD fingers family 1
NM_022615	TOP1	Rattus norvegicus	topoisomerase (DNA) I
NM_021694	Arhgef1	Rattus norvegicus	Rho guanine nucleotide exchange factor (GEF) 1
NM_001107512	LOC296247	Rattus norvegicus	similar to Transcriptional enhancer factor TEF-4 (TEA domain family member 2) (TEAD-2) (Embryonic TEA domain-containing factor) (ETF) (ETEF-1); TEA domain family member 2
NM_001107512	TEAD2	Rattus norvegicus	similar to Transcriptional enhancer factor TEF-4 (TEA domain family member 2) (TEAD-2) (Embryonic TEA domain-containing factor) (ETF) (ETEF-1); TEA domain family member 2
NM_001106208	PABPC3	Rattus norvegicus	poly(A) binding protein, cytoplasmic 3
NM_001108910	LRFN1	Rattus norvegicus	leucine rich repeat and fibronectin type III domain containing 1
NM_001109135	TMEM200A	Rattus norvegicus	transmembrane protein 200A
NM_001025681	TTC23	Rattus norvegicus	tetratricopeptide repeat domain 23
NM_001008367	Isoc2b	Rattus norvegicus	isochorismatase domain containing 2b
NM_001115028	Deadc1	Rattus norvegicus	deaminase domain containing 1
NM_001008368	Sirt2	Rattus norvegicus	sirtuin (silent mating type information regulation 2 homolog) 2 (S. cerevisiae)
NM_181091	gmfg	Rattus norvegicus	glia maturation factor, gamma
NM_001127450	alkbh6	Rattus norvegicus	alkB, alkylation repair homolog 6 (E. coli)
NM_001126089	CDC42SE2	Rattus norvegicus	CDC42 small effector 2
NM_001106341	MCEE	Rattus norvegicus	methylmalonyl CoA epimerase
NM_001011934	hbs1l	Rattus norvegicus	Hbs1-like (S. cerevisiae)
NM_001000112	Olr5	Rattus norvegicus	olfactory receptor 5
NM_001000111	Olr4	Rattus norvegicus	olfactory receptor 4
NM_139261	HSPBP1	Rattus norvegicus	HSPA (heat shock 70kDa) binding protein, cytoplasmic cochaperone 1
NM_175584	Taar6	Rattus norvegicus	trace amine-associated receptor 6
NM_001103363	LOC100125384	Rattus norvegicus	hypothetical protein LOC100125384
NM_175602	taar9	Rattus norvegicus	trace amine-associated receptor 9
NM_001127694	LRFN1	Rattus norvegicus	leucine rich repeat and fibronectin type III domain containing 1
NM_001135016	TMEM86A	Rattus norvegicus	transmembrane protein 86A
NM_012543	dbp	Rattus norvegicus	D site of albumin promoter (albumin D-box) binding protein
NM_001009283	RGD1304580	Rattus norvegicus	similar to Hypothetical protein MGC38513
NM_001107501	CLIP3	Rattus norvegicus	CAP-GLY domain containing linker protein 3
NM_053435	XRCC1	Rattus norvegicus	X-ray repair complementing defective repair in Chinese hamster cells 1
NM_001109140	Dmrtc2	Rattus norvegicus	DMRT-like family C2
NM_001107472	Zfp772	Rattus norvegicus	similar to 5730403M16Rik protein
NM_001099485	Vom2r-ps1	Rattus norvegicus	similar to vomeronasal 2, receptor, 1; vomeronasal 2 receptor, pseudogene 1; vomeronasal 2 receptor, pseudogene 8; vomeronasal 2 receptor, 67
NM_001099485	LOC689435	Rattus norvegicus	similar to vomeronasal 2, receptor, 1; vomeronasal 2 receptor, pseudogene 1; vomeronasal 2 receptor, pseudogene 8; vomeronasal 2 receptor, 67
NM_001099485	Vom2r67	Rattus norvegicus	similar to vomeronasal 2, receptor, 1; vomeronasal 2 receptor, pseudogene 1; vomeronasal 2 receptor, pseudogene 8; vomeronasal 2 receptor, 67
NM_001099485	Vom2r-ps8	Rattus norvegicus	similar to vomeronasal 2, receptor, 1; vomeronasal 2 receptor, pseudogene 1; vomeronasal 2 receptor, pseudogene 8; vomeronasal 2 receptor, 67
NM_022628	NPHS1	Rattus norvegicus	nephrosis 1 homolog, nephrin (human)

## Sheet: PCA based unsupervised FE N'=2000
From	To	Species	David Gene Name
NM_021866	Agtr1b	Rattus norvegicus	chemokine (C-C motif) receptor 2; angiotensin II receptor, type 1b
NM_021866	CCR2	Rattus norvegicus	chemokine (C-C motif) receptor 2; angiotensin II receptor, type 1b
NM_001109617	Pramel1	Rattus norvegicus	preferentially expressed antigen in melanoma-like 1
NM_017061	lox	Rattus norvegicus	lysyl oxidase
NM_001135259	CMC1	Rattus norvegicus	COX assembly mitochondrial protein homolog (S. cerevisiae)
NM_053963	Mmp12	Rattus norvegicus	matrix metallopeptidase 12
NM_053863	Slc28a1	Rattus norvegicus	solute carrier family 28 (sodium-coupled nucleoside transporter), member 1
NM_001033998	ITGAL	Rattus norvegicus	integrin alpha L
NM_001012201	CADM1	Rattus norvegicus	cell adhesion molecule 1
NM_001001355	Olr905	Rattus norvegicus	olfactory receptor 905; olfactory receptor 943
NM_001001355	Olr943	Rattus norvegicus	olfactory receptor 905; olfactory receptor 943
NM_017124	CD37	Rattus norvegicus	CD37 molecule
NM_214828	Olr1378	Rattus norvegicus	olfactory receptor 1378
NM_017260	ALOX5AP	Rattus norvegicus	arachidonate 5-lipoxygenase activating protein
NM_001109383	angptl1	Rattus norvegicus	angiopoietin-like 1
NM_173300	Olr1271	Rattus norvegicus	olfactory receptor pseudogene 1269; olfactory receptor 1271
NM_173300	Olr1269-ps	Rattus norvegicus	olfactory receptor pseudogene 1269; olfactory receptor 1271
NM_001013430	Rhoh	Rattus norvegicus	ras homolog gene family, member H
NM_001111269	LOC100134871	Rattus norvegicus	beta-glo; beta-globin; beta globin minor gene
NM_001111269	LOC689064	Rattus norvegicus	beta-glo; beta-globin; beta globin minor gene
NM_001111269	MGC72973	Rattus norvegicus	beta-glo; beta-globin; beta globin minor gene
NM_012762	CASP1	Rattus norvegicus	caspase 1
NM_001107660	CAR1	Rattus norvegicus	carbonic anhydrase 1
NM_001108382	CCDC25	Rattus norvegicus	coiled-coil domain containing 25
NM_023968	NPY2R	Rattus norvegicus	neuropeptide Y receptor Y2
NM_022537	Prl8a7	Rattus norvegicus	prolactin family 8, subfamily a, member 7
NM_001111321	Vom2r80	Rattus norvegicus	vomeronasal 2 receptor, 80
NM_001000646	Olr640	Rattus norvegicus	olfactory receptor 640; olfactory receptor 637; olfactory receptor 635
NM_001000646	Olr637	Rattus norvegicus	olfactory receptor 640; olfactory receptor 637; olfactory receptor 635
NM_001000646	Olr635	Rattus norvegicus	olfactory receptor 640; olfactory receptor 637; olfactory receptor 635
NM_001013230	Selplg	Rattus norvegicus	selectin, platelet (p-selectin) ligand
NM_001001071	Olr862	Rattus norvegicus	olfactory receptor 869; olfactory receptor 862
NM_001001071	Olr869	Rattus norvegicus	olfactory receptor 869; olfactory receptor 862
NM_001000648	Olr633	Rattus norvegicus	olfactory receptor 633
NM_013025	CCL3	Rattus norvegicus	chemokine (C-C motif) ligand 3
NM_001013952	LOC500815	Rattus norvegicus	similar to par-1 CG8201-PO, isoform O; similar to hypothetical protein 4930509O22
NM_001013952	RGD1566251	Rattus norvegicus	similar to par-1 CG8201-PO, isoform O; similar to hypothetical protein 4930509O22
NM_001013952	LOC300308	Rattus norvegicus	similar to par-1 CG8201-PO, isoform O; similar to hypothetical protein 4930509O22
NM_001000826	Olr413	Rattus norvegicus	olfactory receptor 413
NM_001100531	dlx1	Rattus norvegicus	distal-less homeobox 1
NM_173318	Vom2r20	Rattus norvegicus	vomeronasal 2 receptor, 17; vomeronasal 2 receptor, 20; vomeronasal 2 receptor, 18
NM_173318	Vom2r17	Rattus norvegicus	vomeronasal 2 receptor, 17; vomeronasal 2 receptor, 20; vomeronasal 2 receptor, 18
NM_173318	Vom2r18	Rattus norvegicus	vomeronasal 2 receptor, 17; vomeronasal 2 receptor, 20; vomeronasal 2 receptor, 18
NM_001000017	Olr1440	Rattus norvegicus	olfactory receptor 1440
NM_001107113	Bach1	Rattus norvegicus	BTB and CNC homology 1, basic leucine zipper transcription factor 1
NM_001000015	Olr1437	Rattus norvegicus	olfactory receptor 1437
NM_001000964	Olr1228	Rattus norvegicus	olfactory receptor 1228
NM_022218	cmklr1	Rattus norvegicus	chemokine-like receptor 1
NM_013158	DBH	Rattus norvegicus	dopamine beta-hydroxylase (dopamine beta-monooxygenase)
NM_001109374	Lrrtm1	Rattus norvegicus	leucine rich repeat transmembrane neuronal 1
NM_021853	KCNT1	Rattus norvegicus	potassium channel, subfamily T, member 1
NM_001099656	Vom2r22	Rattus norvegicus	vomeronasal 2 receptor, 22
NM_173297	V1rb9	Rattus norvegicus	vomeronasal 1 receptor, B9
NM_001000735	Olr213	Rattus norvegicus	olfactory receptor 213
NM_181080	Trim50	Rattus norvegicus	tripartite motif-containing 50
NM_017320	CTSS	Rattus norvegicus	cathepsin S
NM_001000423	Olr1106	Rattus norvegicus	olfactory receptor 1106
NM_001006598	Olr1362	Rattus norvegicus	olfactory receptor 1362
NM_012909	AQP2	Rattus norvegicus	aquaporin 2 (collecting duct)
NM_001099517	LOC686434	Rattus norvegicus	similar to vomeronasal 2, receptor, 11; vomeronasal 2 receptor, 73; similar to vomeronasal 2, receptor, 1; vomeronasal 2 receptor, 72; similar to vomeronasal 2, receptor, 10; similar to vomeronasal 2, receptor, 2; vomeronasal 2 receptor, 74; similar to putative pheromone receptor
NM_001099517	Vom2r72	Rattus norvegicus	similar to vomeronasal 2, receptor, 11; vomeronasal 2 receptor, 73; similar to vomeronasal 2, receptor, 1; vomeronasal 2 receptor, 72; similar to vomeronasal 2, receptor, 10; similar to vomeronasal 2, receptor, 2; vomeronasal 2 receptor, 74; similar to putative pheromone receptor
NM_001099517	LOC688097	Rattus norvegicus	similar to vomeronasal 2, receptor, 11; vomeronasal 2 receptor, 73; similar to vomeronasal 2, receptor, 1; vomeronasal 2 receptor, 72; similar to vomeronasal 2, receptor, 10; similar to vomeronasal 2, receptor, 2; vomeronasal 2 receptor, 74; similar to putative pheromone receptor
NM_001099517	LOC687146	Rattus norvegicus	similar to vomeronasal 2, receptor, 11; vomeronasal 2 receptor, 73; similar to vomeronasal 2, receptor, 1; vomeronasal 2 receptor, 72; similar to vomeronasal 2, receptor, 10; similar to vomeronasal 2, receptor, 2; vomeronasal 2 receptor, 74; similar to putative pheromone receptor
NM_001099517	LOC682288	Rattus norvegicus	similar to vomeronasal 2, receptor, 11; vomeronasal 2 receptor, 73; similar to vomeronasal 2, receptor, 1; vomeronasal 2 receptor, 72; similar to vomeronasal 2, receptor, 10; similar to vomeronasal 2, receptor, 2; vomeronasal 2 receptor, 74; similar to putative pheromone receptor
NM_001099517	Vom2r73	Rattus norvegicus	similar to vomeronasal 2, receptor, 11; vomeronasal 2 receptor, 73; similar to vomeronasal 2, receptor, 1; vomeronasal 2 receptor, 72; similar to vomeronasal 2, receptor, 10; similar to vomeronasal 2, receptor, 2; vomeronasal 2 receptor, 74; similar to putative pheromone receptor
NM_001099517	Vom2r74	Rattus norvegicus	similar to vomeronasal 2, receptor, 11; vomeronasal 2 receptor, 73; similar to vomeronasal 2, receptor, 1; vomeronasal 2 receptor, 72; similar to vomeronasal 2, receptor, 10; similar to vomeronasal 2, receptor, 2; vomeronasal 2 receptor, 74; similar to putative pheromone receptor
NM_001099517	LOC289876	Rattus norvegicus	similar to vomeronasal 2, receptor, 11; vomeronasal 2 receptor, 73; similar to vomeronasal 2, receptor, 1; vomeronasal 2 receptor, 72; similar to vomeronasal 2, receptor, 10; similar to vomeronasal 2, receptor, 2; vomeronasal 2 receptor, 74; similar to putative pheromone receptor
NM_001099517	LOC689701	Rattus norvegicus	similar to vomeronasal 2, receptor, 11; vomeronasal 2 receptor, 73; similar to vomeronasal 2, receptor, 1; vomeronasal 2 receptor, 72; similar to vomeronasal 2, receptor, 10; similar to vomeronasal 2, receptor, 2; vomeronasal 2 receptor, 74; similar to putative pheromone receptor
NM_001000047	Olr1562	Rattus norvegicus	olfactory receptor 1562
NM_001047860	RGD1306344	Rattus norvegicus	similar to Protein KIAA1404; similar to Ab1-133
NM_001047860	LOC686701	Rattus norvegicus	similar to Protein KIAA1404; similar to Ab1-133
NM_001099492	Vom2r19	Rattus norvegicus	vomeronasal 2 receptor, 19
NM_001000048	Olr1561	Rattus norvegicus	olfactory receptor 1561
NM_001108977	EPHA2	Rattus norvegicus	Eph receptor A2
NM_001011892	SERPINF2	Rattus norvegicus	serine (or cysteine) peptidase inhibitor, clade F, member 2
NM_001008929	V1rj2	Rattus norvegicus	vomeronasal 1 receptor, J2
NM_053314	KCNJ16	Rattus norvegicus	potassium inwardly-rectifying channel, subfamily J, member 16
NM_001000579	Olr777	Rattus norvegicus	olfactory receptor 777
NM_001012224	nfe2	Rattus norvegicus	nuclear factor, erythroid derived 2
NM_001000374	Olr775	Rattus norvegicus	olfactory receptor 775
NM_001013177	Sult1c2	Rattus norvegicus	sulfotransferase family, cytosolic, 1C, member 2; sulfotransferase family, cytosolic, 1C, member 2a
NM_001013177	Sult1c2a	Rattus norvegicus	sulfotransferase family, cytosolic, 1C, member 2; sulfotransferase family, cytosolic, 1C, member 2a
NM_053843	Fcgr2b	Rattus norvegicus	Fc fragment of IgG, low affinity IIb, receptor (CD32); Fc fragment of IgG, low affinity IIa, receptor (CD32)
NM_053843	FCGR2A	Rattus norvegicus	Fc fragment of IgG, low affinity IIb, receptor (CD32); Fc fragment of IgG, low affinity IIa, receptor (CD32)
NM_001000933	Olr490	Rattus norvegicus	olfactory receptor 490
NM_001107641	SIM1	Rattus norvegicus	single-minded homolog 1 (Drosophila)
NM_001001000	Olr161	Rattus norvegicus	olfactory receptor 161
NM_001000620	Olr726	Rattus norvegicus	olfactory receptor 726
NM_001025729	ZBED3	Rattus norvegicus	zinc finger, BED-type containing 3
NM_001012099	Smpdl3b	Rattus norvegicus	sphingomyelin phosphodiesterase, acid-like 3B; XK, Kell blood group complex subunit-related family, member 8
NM_001012099	xkr8	Rattus norvegicus	sphingomyelin phosphodiesterase, acid-like 3B; XK, Kell blood group complex subunit-related family, member 8
NM_001001005	LOC690764	Rattus norvegicus	similar to olfactory receptor Olr1166; olfactory receptor 1171
NM_001001005	Olr1171	Rattus norvegicus	similar to olfactory receptor Olr1166; olfactory receptor 1171
NM_001025153	IQCF3	Rattus norvegicus	IQ motif containing F3
NM_001107036	MPO	Rattus norvegicus	myeloperoxidase
NM_057192	WIPF1	Rattus norvegicus	WAS/WASL interacting protein family, member 1
NM_001000239	Olr303	Rattus norvegicus	olfactory receptor 303
NM_001009488	Ly49s6	Rattus norvegicus	Ly49 stimulatory receptor 6
NM_001024805	HBE2	Rattus norvegicus	hemoglobin, epsilon 2
NM_017253	BCAT1	Rattus norvegicus	branched chain aminotransferase 1, cytosolic
NM_001008913	V1rd26	Rattus norvegicus	vomeronasal 1 receptor, D26
NM_001000384	Olr408	Rattus norvegicus	olfactory receptor 408
NM_001001362	Olr1059	Rattus norvegicus	olfactory receptor 1059
NM_001106644	RGD1305158	Rattus norvegicus	similar to RIKEN cDNA 1810030N24
NM_214456	Olr1714	Rattus norvegicus	olfactory receptor 1714
NM_001000442	Olr1226	Rattus norvegicus	olfactory receptor 1226
NM_001000896	Olr1726	Rattus norvegicus	olfactory receptor 1726
NM_001001017	Olr1143	Rattus norvegicus	olfactory receptor 1143
NM_001000619	Olr727	Rattus norvegicus	olfactory receptor 727
NM_012893	Actg2	Rattus norvegicus	actin, gamma 2, smooth muscle, enteric
NM_001099489	Vom2r13	Rattus norvegicus	vomeronasal 2 receptor, 13; vomeronasal 2 receptor, 12; similar to putative pheromone receptor (Go-VN4)
NM_001099489	LOC682270	Rattus norvegicus	vomeronasal 2 receptor, 13; vomeronasal 2 receptor, 12; similar to putative pheromone receptor (Go-VN4)
NM_001099489	Vom2r12	Rattus norvegicus	vomeronasal 2 receptor, 13; vomeronasal 2 receptor, 12; similar to putative pheromone receptor (Go-VN4)
NM_001001114	Olr1701	Rattus norvegicus	olfactory receptor 1701
NM_001099483	Vom2r36	Rattus norvegicus	vomeronasal 2 receptor, 36; similar to putative pheromone receptor (Go-VN5)
NM_001099483	LOC682835	Rattus norvegicus	vomeronasal 2 receptor, 36; similar to putative pheromone receptor (Go-VN5)
NM_001099483	LOC682823	Rattus norvegicus	vomeronasal 2 receptor, 36; similar to putative pheromone receptor (Go-VN5)
NM_001014222	Dmrtc1c	Rattus norvegicus	DMRT-like family C1c
NM_001024989	trex1	Rattus norvegicus	three prime repair exonuclease 1
NM_001000650	Olr624	Rattus norvegicus	olfactory receptor 624
NM_001000652	Olr621	Rattus norvegicus	similar to olfactory receptor Olr621; olfactory receptor 621
NM_001000652	LOC499827	Rattus norvegicus	similar to olfactory receptor Olr621; olfactory receptor 621
NM_012523	Cd53	Rattus norvegicus	Cd53 molecule
NM_001000402	Olr844	Rattus norvegicus	olfactory receptor 848; olfactory receptor 844
NM_001000402	Olr848	Rattus norvegicus	olfactory receptor 848; olfactory receptor 844
NM_001000654	Olr613	Rattus norvegicus	olfactory receptor 613
NM_130409	CFH	Rattus norvegicus	complement factor H
NM_080482	DBC1	Rattus norvegicus	deleted in bladder cancer 1 (human)
NM_013075	hoxa1	Rattus norvegicus	homeo box A1
NM_022866	Slc13a3	Rattus norvegicus	solute carrier family 13 (sodium-dependent dicarboxylate transporter), member 3
NM_001109118	Elovl2	Rattus norvegicus	elongation of very long chain fatty acids (FEN1/Elo2, SUR4/Elo3, yeast)-like 2; similar to Elongation of very long chain fatty acids protein 2
NM_001109118	LOC682492	Rattus norvegicus	elongation of very long chain fatty acids (FEN1/Elo2, SUR4/Elo3, yeast)-like 2; similar to Elongation of very long chain fatty acids protein 2
NM_001000857	Olr1380	Rattus norvegicus	olfactory receptor 1380
NM_001007601	Pcbd1	Rattus norvegicus	pterin-4 alpha-carbinolamine dehydratase/dimerization cofactor of hepatocyte nuclear factor 1 alpha
NM_001000551	Olr218	Rattus norvegicus	olfactory receptor 218
NM_001105916	tfr2	Rattus norvegicus	transferrin receptor 2
NM_212541	SLC44A4	Rattus norvegicus	solute carrier family 44, member 4
NM_001002833	Senp17	Rattus norvegicus	Sumo1/sentrin/Smt3 specific protease 17; sentrin 18; similar to Sumo1/sentrin/Smt3 specific protease 17
NM_001002833	Senp18	Rattus norvegicus	Sumo1/sentrin/Smt3 specific protease 17; sentrin 18; similar to Sumo1/sentrin/Smt3 specific protease 17
NM_001002833	LOC500327	Rattus norvegicus	Sumo1/sentrin/Smt3 specific protease 17; sentrin 18; similar to Sumo1/sentrin/Smt3 specific protease 17
NM_001000605	Olr782	Rattus norvegicus	olfactory receptor 782
NM_053994	pdhA2	Rattus norvegicus	pyruvate dehydrogenase (lipoamide) alpha 2
NM_012496	Aldob	Rattus norvegicus	aldolase B, fructose-bisphosphate
NM_001000608	Olr776	Rattus norvegicus	olfactory receptor 776
NM_020104	MYL1	Rattus norvegicus	myosin, light polypeptide 1
NM_001002834	Senp17	Rattus norvegicus	Sumo1/sentrin/Smt3 specific protease 17; sentrin 18; similar to Sumo1/sentrin/Smt3 specific protease 17
NM_001002834	Senp18	Rattus norvegicus	Sumo1/sentrin/Smt3 specific protease 17; sentrin 18; similar to Sumo1/sentrin/Smt3 specific protease 17
NM_001002834	LOC500327	Rattus norvegicus	Sumo1/sentrin/Smt3 specific protease 17; sentrin 18; similar to Sumo1/sentrin/Smt3 specific protease 17
NM_001000600	Olr796	Rattus norvegicus	olfactory receptor 796
NM_001109218	RGD1565355	Rattus norvegicus	similar to fatty acid translocase/CD36
NM_001109536	Ptx3	Rattus norvegicus	pentraxin related gene
NM_001000566	Olr542	Rattus norvegicus	olfactory receptor 542
NM_001000918	Olr774	Rattus norvegicus	olfactory receptor 774
NM_001000056	Olr881	Rattus norvegicus	olfactory receptor 881
NM_175586	Taar7b	Rattus norvegicus	trace amine-associated receptor 7b
NM_001013975	RGD1307119	Rattus norvegicus	hypothetical LOC303743
NM_001000254	Olr343	Rattus norvegicus	olfactory receptor 343
NM_001008946	V1re10	Rattus norvegicus	vomeronasal 1 receptor, E10
NM_001008947	V1rd23	Rattus norvegicus	vomeronasal 1 receptor, D23; vomeronasal 1 receptor, D15
NM_001008947	V1rd15	Rattus norvegicus	vomeronasal 1 receptor, D23; vomeronasal 1 receptor, D15
NM_001047891	RGD1310507	Rattus norvegicus	similar to RIKEN cDNA 1300017J02
NM_001009649	Lpxn	Rattus norvegicus	leupaxin
NM_001080938	Tas2r124	Rattus norvegicus	taste receptor, type 2, member 124
NM_020071	fgb	Rattus norvegicus	fibrinogen beta chain
NM_001000363	Olr728	Rattus norvegicus	olfactory receptor 728
NM_001001380	Olr1093	Rattus norvegicus	olfactory receptor 1093; olfactory receptor 1092
NM_001001380	Olr1092	Rattus norvegicus	olfactory receptor 1093; olfactory receptor 1092
NM_031730	KCND2	Rattus norvegicus	potassium voltage gated channel, Shal-related family, member 2
NM_021744	CD14	Rattus norvegicus	CD14 molecule
NM_001000158	Olr126	Rattus norvegicus	olfactory receptor 126
NM_001034931	PKHD1L1	Rattus norvegicus	polycystic kidney and hepatic disease 1-like 1
NM_030856	lrrn3	Rattus norvegicus	leucine rich repeat neuronal 3
NM_013149	ahr	Rattus norvegicus	aryl hydrocarbon receptor
NM_001000201	Olr222	Rattus norvegicus	olfactory receptor 222
NM_001000871	Olr1159	Rattus norvegicus	olfactory receptor 1159
NM_001037551	Defb37	Rattus norvegicus	defensin beta 37
NM_001000537	Olr1667	Rattus norvegicus	olfactory receptor 1667
NM_001107073	Sirt7	Rattus norvegicus	sirtuin 7 (silent mating type information regulation 2, homolog) 7 (S. cerevisiae)
NM_139254	tubb3	Rattus norvegicus	tubulin, beta 3
NM_001000974	Olr820	Rattus norvegicus	olfactory receptor 820
NM_001007729	PF4	Rattus norvegicus	platelet factor 4
NM_001106056	TRIM52	Rattus norvegicus	tripartite motif-containing 52
NM_001000523	Olr1381	Rattus norvegicus	olfactory receptor 1381
NM_001108540	RFESD	Rattus norvegicus	Rieske (Fe-S) domain containing
NM_001008956	V1rc18	Rattus norvegicus	vomeronasal 1 receptor, C18
NM_001106948	USP26	Rattus norvegicus	ubiquitin specific peptidase 26
NM_012681	TTR	Rattus norvegicus	transthyretin
NM_001000080	Olr1583	Rattus norvegicus	olfactory receptor 1583
NM_001134523	RGD1311019	Rattus norvegicus	similar to hypothetical protein DKFZp434H2010
NM_001000001	Olr1387	Rattus norvegicus	olfactory receptor 1387
NM_001025623	Vnn1	Rattus norvegicus	vanin 1
NM_022696	HAND2	Rattus norvegicus	heart and neural crest derivatives expressed 2
NM_001037350	LOC296235	Rattus norvegicus	similar to Cystatin S precursor (LM protein)
NM_199110	MFNG	Rattus norvegicus	MFNG O-fucosylpeptide 3-beta-N-acetylglucosaminyltransferase
NM_031561	CD36	Rattus norvegicus	similar to CD36 antigen; similar to fatty acid translocase/CD36; CD36 molecule (thrombospondin receptor)
NM_031561	RGD1562323	Rattus norvegicus	similar to CD36 antigen; similar to fatty acid translocase/CD36; CD36 molecule (thrombospondin receptor)
NM_031561	LOC685953	Rattus norvegicus	similar to CD36 antigen; similar to fatty acid translocase/CD36; CD36 molecule (thrombospondin receptor)
NM_001001053	Olr545	Rattus norvegicus	olfactory receptor 545
NM_001000517	Olr1280	Rattus norvegicus	olfactory receptor 1280
NM_001077674	hlx	Rattus norvegicus	H2.0-like homeobox
NM_001000541	Olr43	Rattus norvegicus	olfactory receptor 43
NM_001034944	GRAP2	Rattus norvegicus	GRB2-related adaptor protein 2
NM_001000981	Olr1191	Rattus norvegicus	olfactory receptor 1191; olfactory receptor 1192; olfactory receptor 1193
NM_001000981	Olr1192	Rattus norvegicus	olfactory receptor 1191; olfactory receptor 1192; olfactory receptor 1193
NM_001000981	Olr1193	Rattus norvegicus	olfactory receptor 1191; olfactory receptor 1192; olfactory receptor 1193
NM_001000980	Olr1368	Rattus norvegicus	olfactory receptor 1368; olfactory receptor 1366
NM_001000980	Olr1366	Rattus norvegicus	olfactory receptor 1368; olfactory receptor 1366
NM_001025638	STX11	Rattus norvegicus	syntaxin 11
NM_139328	SLC7A6OS	Rattus norvegicus	solute carrier family 7, member 6 opposite strand
NM_001000902	Olr827	Rattus norvegicus	olfactory receptor 827
NM_138537	LOC171573	Rattus norvegicus	spleen protein 1 precursor
NM_134326	alb	Rattus norvegicus	albumin
NM_001025115	STAP1	Rattus norvegicus	signal transducing adaptor family member 1
NM_134327	CD69	Rattus norvegicus	Cd69 molecule
NM_001047086	irf2	Rattus norvegicus	interferon regulatory factor 2
NM_031131	TGFB2	Rattus norvegicus	transforming growth factor, beta 2
NM_017105	BMP3	Rattus norvegicus	bone morphogenetic protein 3
NM_001001058	Olr629	Rattus norvegicus	olfactory receptor 629
NM_001012112	Ankrd9	Rattus norvegicus	ankyrin repeat domain 9
NM_001108651	HEBP1	Rattus norvegicus	heme binding protein 1
NM_001106896	Tcfap2b	Rattus norvegicus	transcription factor AP-2 beta
NM_012968	il1rap	Rattus norvegicus	interleukin 1 receptor accessory protein
